# Supplementary material for: Activity-driven myelin sheath growth is mediated by mGluR5
Source: Nat Neurosci. 2025 May 14;28(6):1213–25. doi: 10.1038/s41593-025-01956-9 (PMC12148935; doi:10.1038/s41593-025-01956-9)
Supplement: Supplementary file 12 — Statistical source data. Raw measurements and values for Figs. 1–6 and Extended Data Figs. 1–3 and 5–10. [file 41593_2025_1956_MOESM12_ESM.xlsx]

## Sheet: Fig_1B
Fig_1B
DMSO	CHPG	MTEP			DMSO	CHPG	MTEP
36.682	28.121	34.9749		<5	2.6764	1.48936	8.45771
31.702	12.698	14.879		5-10	4.13625	3.40426	12.9353
37.45	20.836	23.0949		10-15	9.73236	6.17021	25.3731
43.208	36.941	10.7135		15-20	17.0316	11.2766	21.8905
36.199	25.691	16.8446		20-25	17.0316	13.4043	11.4428
23.834	66.545	5.1647		25-30	10.7056	16.383	4.97512
44.315	19.64	13.1045		30-35	13.382	13.8298	2.98507
38.46	26.56	8.20817		35-40	9.48905	9.14894	4.47761
15.272	20.856	29.7211		40-45	8.75912	11.0638	3.48259
22.168	15.837	15.9796		45-50	2.91971	7.65957	1.49254
16.438	15.467	15.7937		50-55	1.45985	2.55319	0.497512
29.276	32.27	15.5794		>55	2.6764	3.61702	1.99005
17.826	44.54	51.7106
16.548	52.587	44.3426
55.843	42.917	14.1785		Descriptive statistics
27.99	35.722	14.25
24.337	33.424	15.6117			DMSO	CHPG	MTEP
32.85	26.034	15.4538		Total number of values	411	470	201
44.144	27.898	9.5382		Number of excluded values	0	0	0
41.972	46.412	13.6585		Number of binned values	411	470	201
45.388	46.412	2.21411
25.088	75.202	10.909		Minimum	2.175	1.881	1.44552
21.983	25.835	4.93066		25% Percentile	17.463	20.851	10.5076
53.477	32.408	7.68722		Median	24.799	29.313	15.6129
44.609	35.366	8.63856		75% Percentile	35.3907	39.9575	22.4564
31.725	36.822	2.52002		Maximum	72.291	75.202	68.7434
24.542	24.937	2.4896
16.827	27.444	13.5829		Mean	26.7935	30.4379	18.4068
17.059	41.646	22.173		Std. Deviation	12.6599	12.9933	12.1586
16.939	17.731	18.9737		Std. Error of Mean	0.624464	0.599338	0.857605
19.337	19.315	15.1048
20.028	24.592	20.5458		Lower 95% CI of mean	25.5659	29.2601	16.7157
45.562	17.32	14.5098		Upper 95% CI of mean	28.021	31.6156	20.0979
16.76	44.232	20.604
26.913	54.021	15.6129
10.766	39.199	14.0009
45.024	20.559	16.4089
31.689	22.942	15.8475
39.019	37.52	23.0515
18.655	33.999	22.3266
17.579	41.125	23.114
19.218	48.979	18.3489
19.72	29.656	16.382
27.622	40.297	31.1192
36.999	52.486	18.6025
29.589	37.001	18.1117
42	35.15	19.2472
25.858	17.334	12.9088
24.102	47.638	9.43506
16.357	42.705	3.28113
20.543	43.197	19.4596
29.683	19.436	4.15633
32.608	26.641	10.5006
24.821	28.72	13.0484
26.828	10.757	11.4596
11.5	19.58	6.93421
20.31	18.202	21.5572
31.359	29.52	18.0998
24.087	35.141	7.58114
25.596	39.94	16.3743
18.699	33.533	10.272
13.377	35.758	9.52499
39.376	33.699	11.6552
18.062	21.278	24.56
59.189	44.72	9.604
26.864	26.384	10.1377
16.078	34.82	14.4373
34.615	54.432	10.734
27.974	20.399	10.4906
50.395	19.67	22.8954
63.612	40.205	10.5453
24.074	19.597	13.668
20.175	13.688	6.15956
44.069	40.125	10.1568
45.331	33.962	9.06014
61.532	28.914	7.14617
8.979	18.267	10.5145
68.549	40.312	38.9796
41.325	38.884	18.8492
13.503	47.556	29.0136
44.08	41.488	35.9727
25.566	71.916	26.2242
4.093	26.065	22.0923
6.178	25.678	12.7552
15.385	40.438	17.3773
14.093	36.043	10.9599
12.197	13.424	22.5862
7.744	32.602	20.3284
22.487	30.005	44.9965
35.478	25.33	17.2432
5.423	31.11	40.8705
10.753	42.422	33.664
16.359	39.756	20.5384
17.831	47.988	26.9587
14.552	48.303	37.3704
19.866	25.583	13.0032
19.844	46.261	44.1545
2.209	57.237	24.4961
20.586	36.932	13.0718
26.281	29.144	45.9004
19.752	13.425	46.4048
11.318	6.599	34.908
13.149	31.872	35.3226
32.281	34.437	18.9532
31.328	23.243	17.8217
28.429	26.263	23.581
2.546	20.836	21.082
38.532	25.381	19.3877
27.188	12.964	14.3799
17.463	13.816	28.0843
40.92	46.378	57.0579
44.738	17.485	19.293
43.457	45.742	31.0425
57.641	17.431	41.7622
72.291	40.429	39.6788
26.978	51.457	49.1888
30.3	28.003	57.4492
38.344	21.583	8.40077
34.183	26.363	10.5955
52.762	20.622	11.7392
18.591	28.481	21.1856
23.375	22.429	20.463
15.953	48.513	7.50716
15.196	24.084	13.453
16.987	7.698	13.9239
21.181	56.911	15.0016
19.855	43.174	8.04066
4.49	31.954	10.6513
20.748	31.753	9.36336
8.051	31.652	17.1313
24.407	40.484	15.6909
14.903	32.691	15.9853
31.341	18.302	10.0179
19.551	21.981	17.6334
20.894	61.698	12.6096
30.375	30.434	14.4463
20.207	48.224	23.1263
30.342	27.385	5.49479
4.155	46.088	13.9954
35.219	45.275	13.471
34.445	46.046	14.5404
45.769	57.136	13.1931
41.346	6.395	16.723
32.738	14.391	18.9819
44.388	17.492	16.3418
33.793	31.471	20.11
24.799	44.163	8.04141
20.438	19.458	7.13719
20.943	33.741	15.221
26.069	11.509	10.8646
17.65	41.562	12.9791
17.098	14.371	13.199
16.829	41.743	13.4183
27.536	32.673	7.72379
24.834	29.939	4.28302
15.741	22.346	19.6574
25.967	45.867	18.7294
37	27.211	15.8434
17.637	21.021	19.0738
41.245	13.436	14.6206
20.738	43.158	18.9265
2.175	23.045	25.4759
11.655	28.152	21.1663
20.096	23.506	55.1495
26.137	33.821	25.7681
21.148	30.503	25.5974
32.738	44.723	13.9168
31.947	46.852	3.83528
24.423	47.215	24.1624
22.995	36.015	41.3544
7.652	38.166	68.7434
17.893	16.823	37.339
30.587	50.814	26.8116
34.911	21.759	39.1274
43.89	22.579	37.2336
12.725	23.57	33.9175
5.719	33.08	8.0199
39.728	40.01	43.8304
40.394	17.682	37.8395
40.394	25.286	26.4353
3.832	31.29	10.862
10.859	29.252	10.2556
21.236	38.839	12.39
42.562	36.15	3.36675
19.027	9.432	2.81017
24.111	43.694	2.12814
32.837	21.473	8.04596
14.683	37.845	16.3456
14.919	48.947	3.79845
16.087	32.103	16.4102
24.604	24.2454	16.6596
42.71	35.8137	11.3377
24.207	27.1047	6.27322
32.787	19.9819	3.34044
28.839	12.7406	8.91986
32.29	40.3413	15.677
30.298	41.248	3.99805
21.647	45.9795	3.10501
25.839	41.5259	2.8176
16.161	40.8251	5.50098
43.698	42.6925	1.44552
25.554	42.6413
22.001	26.2752
35.964	21.7294
24.635	22.406
30.291	16.7878
13.931	29.5036
9.388	40.6124
46.267	44.5409
36.099	38.983
14.05	30.9296
12.955	2.82514
17.427	27.2212
17.5955	57.9303
29.7003	62.8697
19.0148	23.2199
25.0878	21.9481
30.4128	21.0805
32.2455	45.1687
11.5455	59.1237
4.08801	28.9092
34.7862	17.9758
25.9981	23.8511
44.916	13.8846
17.6638	10.7068
19.3804	17.9544
10.3883	18.2645
30.9593	41.4151
3.19406	36.2854
19.2449	61.366
33.1034	18.5036
21.3157	31.771
16.6528	19.648
15.5581	44.0256
17.3492	34.3809
31.5623	40.113
56.0033	30.5035
33.8984	32.1613
31.702	32.7818
34.2478	43.8803
22.8704	32.3916
56.6622	33.085
28.6847	20.0701
39.192	32.2326
39.6324	33.9901
34.1437	23.8173
47.4323	40.6268
39.1288	6.70446
28.794	19.5566
33.2787	20.0423
29.0759	14.2738
17.5939	38.9896
19.6343	38.4188
21.6072	53.4304
11.9086	26.4115
19.0751	36.3819
37.5666	49.2026
9.29834	29.3908
21.2443	37.3255
33.7013	43.6816
34.1983	33.3666
26.5079	16.4313
15.0006	25.9794
29.412	22.6196
31.8431	38.284
39.0474	4.27558
29.2123	15.9045
34.5921	23.6322
39.4994	31.6405
64.4713	11.7872
17.3186	18.9174
25.3664	31.1271
30.2063	20.2276
21.2261	26.1922
19.827	34.9074
30.0132	29.323
18.3907	25.5659
24.4388	38.9244
4.95142	48.7335
22.9461	20.6819
26.6067	28.9552
38.884	13.5322
40.413	18.4805
44.3898	29.0569
48.7519	29.5731
46.986	18.4545
24.6873	32.7705
19.6254	5.20958
20.8162	42.7231
12.983	37.6769
48.1536	19.713
38.346	9.75221
36.4346	29.0684
31.33	49.182
34.0754	52.9947
43.0454	26.0505
38.1275	35.6994
22.4962	21.1851
40.2623	22.165
32.7252	40.8713
40.3912	29.4021
51.7704	27.9213
28.5152	20.9551
32.9856	8.99202
43.2362	39.3517
11.8696	30.1184
17.3702	10.6753
20.3775	14.0204
21.59	37.7234
21.8036	15.8927
22.3036	19.2655
26.8389	24.138
26.9297	18.1247
11.6553	47.3822
15.7625	28.8961
42.1296	48.2951
12.3244	54.8042
19.8365	28.134
39.5349	32.2675
32.3244	29.5741
33.3333	22.1245
37.6674	31.3719
33.035	24.0765
37.3811	26.1178
14.3908	3.23044
31.2536	22.0608
34.9862	34.8743
21.45	12.839
14.2628	46.718
16.7247	14.5372
40.9832	15.0692
10.7481	20.2212
17.8916	40.1547
9.63449	46.1945
36.6827	44.4071
48.7121	23.3069
43.4866	5.75543
21.6502	10.1998
20.789	20.2637
35.6139	47.8663
22.9211	24.8773
12.8076	28.6432
43.6743	41.2427
23.5535	34.6818
35.3907	17.5122
42.6292	12.2072
13.1679	56.623
37.82	21.6524
53.4004	21.1892
14.0439	22.364
53.6285	8.15633
27.5345	34.3222
6.74117	52.2548
6.061	28.5822
36.448	39.1952
16.378	27.1328
12.272	17.1226
16.215	33.4864
15.219	22.2639
23.976	22.6433
7.09	28.4164
6.598	18.2887
23.661	21.9275
37.909	29.2927
16.221	28.4926
21.094	37.0349
18.33	29.4393
26.006	28.519
21.764	34.15
9.568	3.835
21.615	40.903
26.085	40.471
11.129	23.583
27.401	25.554
14.629	27.985
11.562	17.228
20.06	11.469
19.435	36.484
44.204	20.409
15.902	1.881
22.001	9.248
36.446	27.798
10.585	45.661
27.593	3.616
30.9	23.663
5.49	8.165
39.512	29.303
20.833	28.522
37.433	46.499
30.937	16.372
41.971	27.674
14.09	39.606
17.393	32.79
24.069	38.56
23.805	18.401
2.821	23.273
41.743	25.745
12.116	34.082
27.922	26.81
9.14	6.015
21.504	35.19
24.612	20.914
32.464	23.606
18.67	7.282
23.25	27.652
56.412	3.806
14.991	14.148
39.721	15.168
24.171	21.979
47.405	30.575
35.515	58.891
	72.905
	32.976
	29.096
	41.255
	44.42
	33.536
	61.764
	29.055
	14.185
	34.639
	25.159
	54.879
	19.752
	17.008
	19.611
	10.961
	44.103
	55.637
	45.091
	27.946
	17.817
	45.766
	28.13
	26.519
	7.627
	44.264
	48.516
	33.092
	36.309
	32.54
	27.025
	9.068
	34.229
	34.949
	25.947
	19.245
	36.779
	40.189
	15.156
	46.793
	24.214
	18.22
	37.137
	36.823
	30.501
	32.081
	41.589
	46.73
	32.907
	52.99
	24.557
	32.942
	13.636
	13.636
	57.335
	31.695
	27.702
	32.932
	18.813

## Sheet: Fig_1D
Fig_1D
DMSO	CHPG	MTEP		ANOVA summary			Holm-Šídák's multiple comparisons test	Mean Diff.	Below threshold?	Summary	Adjusted P Value						Test for normal distribution	DMSO	CHPG	MTEP
31.0147	30.7671	19.6745		F	15.98		DMSO vs. CHPG	-4.762	Yes	**	0.0062	A-B					D'Agostino & Pearson test
34.8421	38.8163	12.0004		P value	<0.0001		DMSO vs. MTEP	6.75	Yes	**	0.0047	A-C					K2	0.2258	5.145	1.514
25.6329	30.4376	17.79		P value summary	****		CHPG vs. MTEP	11.51	Yes	****	<0.0001	B-C					P value	0.8932	0.0763	0.469
27.5959	38.6575	12.0303		Significant diff. among means (P < 0.05)?	Yes												Passed normality test (alpha=0.05)?	Yes	Yes	Yes
16.7588	29.5601	22.2739		R squared	0.3475		Test details	Mean 1	Mean 2	Mean Diff.	SE of diff.	n1	n2	t	DF		P value summary	ns	ns	ns
36.2789	37.5891	28.3983					DMSO vs. CHPG	26.9	31.66	-4.762	1.68	23	28	2.835	60
24.7992	33.002	29.1164		Brown-Forsythe test			DMSO vs. MTEP	26.9	20.15	6.75	2.125	23	12	3.176	60		Anderson-Darling test
21.6679	28.3632	35.2593		F (DFn, DFd)	5.558 (2, 60)		CHPG vs. MTEP	31.66	20.15	11.51	2.059	28	12	5.59	60		A2*	0.2606	0.9006	0.3653
25.0002	31.0074	13.7169		P value	0.0061												P value	0.6773	0.0186	0.3747
25.8747	42.6963	14.0073		P value summary	**												Passed normality test (alpha=0.05)?	Yes	No	Yes
21.8273	27.1457	29.7863		Are SDs significantly different (P < 0.05)?	Yes												P value summary	ns	*	ns
36.6443	31.8581	7.7313
22.8268	31.2435			Bartlett's test							DMSO	CHPG	MTEP				Shapiro-Wilk test
28.6936	33.955			Bartlett's statistic (corrected)	8.965					Number of values	23	28	12				W	0.9648	0.917	0.9369
33.353	33.0994			P value	0.0113												P value	0.5677	0.0293	0.4585
36.0132	29.9722			P value summary	*					Minimum	15.27	25.08	7.731				Passed normality test (alpha=0.05)?	Yes	No	Yes
25.3826	30.8601			Are SDs significantly different (P < 0.05)?	Yes					Maximum	36.64	42.7	35.26				P value summary	ns	*	ns
26.7095	26.7716									Range	21.38	17.61	27.53
30.209	27.4865			ANOVA table	SS	DF	MS	F (DFn, DFd)	P value								Kolmogorov-Smirnov test
18.6371	25.084			Treatment (between columns)	1138	2	569.1	F (2, 60) = 15.98	P<0.0001	Mean	26.9	31.66	20.15				KS distance	0.09857	0.1537	0.1749
24.7276	28.1987			Residual (within columns)	2137	60	35.62			Std. Deviation	6.031	4.268	8.768				P value	>0.1000	0.0886	>0.1000
28.9059	28.9727			Total	3276	62				Std. Error of Mean	1.257	0.8065	2.531				Passed normality test (alpha=0.05)?	Yes	Yes	Yes
15.2685	27.1629																P value summary	ns	ns	ns
	38.8674			Data summary
	32.0147			Number of treatments (columns)	3												Number of values	23	28	12
	29.7228			Number of values (total)	63
	30.2598
	32.9293

## Sheet: Fig_1E
Fig_1E
DMSO	CHPG	MTEP		Table Analyzed	4dpf_CHPG_MTEP_sheath number		Dunn's multiple comparisons test	Mean rank diff.	Significant?	Summary	Adjusted P Value						Test for normal distribution	DMSO	CHPG	MTEP
15	15	13					DMSO vs. CHPG	8.932	No	ns	0.2477	A-B					D'Agostino & Pearson test
12	9	15		Kruskal-Wallis test			DMSO vs. MTEP	2.897	No	ns	>0.9999	A-C					K2	3.415	0.7179	1.85
26	14	23		P value	0.209		CHPG vs. MTEP	-6.036	No	ns	>0.9999	B-C					P value	0.1813	0.6984	0.3966
17	12	25		Exact or approximate P value?	Approximate												Passed normality test (alpha=0.05)?	Yes	Yes	Yes
27	24	10		P value summary	ns		Test details	Mean rank 1	Mean rank 2	Mean rank diff.	n1	n2	Z				P value summary	ns	ns	ns
15	11	8		Do the medians vary signif. (P < 0.05)?	No		DMSO vs. CHPG	36.52	27.59	8.932	23	28	1.736
23	18	17		Number of groups	3		DMSO vs. MTEP	36.52	33.63	2.897	23	12	0.4449				Anderson-Darling test
17	15	7		Kruskal-Wallis statistic	3.131		CHPG vs. MTEP	27.59	33.63	-6.036	28	12	0.9567				A2*	0.7915	0.324	0.4199
23	15	21															P value	0.0341	0.5092	0.2719
27	9	21		Data summary													Passed normality test (alpha=0.05)?	No	Yes	Yes
22	16	21		Number of treatments (columns)	3												P value summary	*	ns	ns
16	17	20		Number of values (total)	63
12	15																Shapiro-Wilk test
15	13																W	0.9014	0.968	0.9206
13	18																P value	0.027	0.5269	0.2909
12	19				DMSO	CHPG	MTEP										Passed normality test (alpha=0.05)?	No	Yes	Yes
18	19			Number of values	23	28	12										P value summary	*	ns	ns
17	21
14	19			Minimum	12	9	7										Kolmogorov-Smirnov test
24	11			Maximum	27	24	25										KS distance	0.1914	0.1117	0.2036
21	18			Range	15	15	18										P value	0.0285	>0.1000	>0.1000
13	19																Passed normality test (alpha=0.05)?	No	Yes	Yes
16	20			Mean	18.04	15.32	16.75										P value summary	*	ns	ns
	13			Std. Deviation	4.995	3.888	6.077
	10			Std. Error of Mean	1.042	0.7347	1.754										Number of values	23	28	12
	12
	11
	16

## Sheet: Fig_1G
Fig_1G
DMSO	MTEP	CHPG		ANOVA summary				Tukey's multiple comparisons test	Mean Diff.	95.00% CI of diff.	Below threshold?	Summary	Adjusted P Value					Test for normal distribution	DMSO	MTEP	CHPG
326	440	430		F	0.2532			DMSO vs. MTEP	2.596	-45.99 to 51.18	No	ns	0.9908	A-B				D'Agostino & Pearson test
339	419	455		P value	0.7774			DMSO vs. CHPG	-10.75	-60.04 to 38.55	No	ns	0.8579	A-C				K2	0.2117	0.5202	2.557
399	457	433		P value summary	ns			MTEP vs. CHPG	-13.34	-61.12 to 34.43	No	ns	0.7781	B-C				P value	0.8996	0.771	0.2784
413	454	402		Significant diff. among means (P < 0.05)?	No													Passed normality test (alpha=0.05)?	Yes	Yes	Yes
491	342	378		R squared	0.01113			Test details	Mean 1	Mean 2	Mean Diff.	SE of diff.	n1	n2	q	DF		P value summary	ns	ns	ns
429	270	427						DMSO vs. MTEP	371.1	368.5	2.596	20.05	15	17	0.1831	45
422	385	361		Brown-Forsythe test				DMSO vs. CHPG	371.1	381.8	-10.75	20.34	15	16	0.7472	45		Anderson-Darling test
341	345	409		F (DFn, DFd)	0.2711 (2, 45)			MTEP vs. CHPG	368.5	381.8	-13.34	19.71	17	16	0.9572	45		A2*	0.287	0.3485	0.5477
388	342	371		P value	0.7638													P value	0.5709	0.4333	0.1329
419	350	418		P value summary	ns													Passed normality test (alpha=0.05)?	Yes	Yes	Yes
343	407	410		Are SDs significantly different (P < 0.05)?	No													P value summary	ns	ns	ns
303	401	267										DMSO	MTEP	CHPG
318	356	377		Bartlett's test							Number of values	15	17	16				Shapiro-Wilk test
243	334	299		Bartlett's statistic (corrected)	0.4366													W	0.9711	0.9557	0.9177
392	312	367		P value	0.8039						Minimum	243	270	267				P value	0.8734	0.5523	0.1547
	351	305		P value summary	ns						Maximum	491	457	455				Passed normality test (alpha=0.05)?	Yes	Yes	Yes
	299			Are SDs significantly different (P < 0.05)?	No						Range	248	187	188				P value summary	ns	ns	ns
				ANOVA table	SS	DF	MS	F (DFn, DFd)	P value		Mean	371.1	368.5	381.8				Kolmogorov-Smirnov test
				Treatment (between columns)	1622	2	810.9	F (2, 45) = 0.2532	P=0.7774		Std. Deviation	62.39	54.37	53.13				KS distance	0.1403	0.1789	0.1601
				Residual (within columns)	144128	45	3203				Std. Error of Mean	16.11	13.19	13.28				P value	>0.1000	>0.1000	>0.1000
				Total	145749	47												Passed normality test (alpha=0.05)?	Yes	Yes	Yes
																		P value summary	ns	ns	ns
				Data summary
				Number of treatments (columns)	3													Number of values	15	17	16
				Number of values (total)	48

## Sheet: Fig_1I
Fig_1I
DMSO	MTEP	CHPG		ANOVA summary				Tukey's multiple comparisons test	Mean Diff.	95.00% CI of diff.	Below threshold?	Summary	Adjusted P Value					Test for normal distribution	DMSO	MTEP	CHPG
261	253	201		F	0.6697			DMSO vs. MTEP	-5.288	-36.71 to 26.14	No	ns	0.9141	A-B				D'Agostino & Pearson test
188	202	174		P value	0.5155			DMSO vs. CHPG	9.005	-19.90 to 37.91	No	ns	0.7359	A-C				K2	0.1771	0.4837	7.059
253	286	233		P value summary	ns			MTEP vs. CHPG	14.29	-16.27 to 44.86	No	ns	0.5037	B-C				P value	0.9153	0.7852	0.0293
228	232	239		Significant diff. among means (P < 0.05)?	No													Passed normality test (alpha=0.05)?	Yes	Yes	No
227	210	268		R squared	0.02114			Test details	Mean 1	Mean 2	Mean Diff.	SE of diff.	n1	n2	q	DF		P value summary	ns	ns	*
223	250	242						DMSO vs. MTEP	252	257.3	-5.288	13.09	22	18	0.5714	62
264	267	200		Brown-Forsythe test				DMSO vs. CHPG	252	243	9.005	12.04	22	25	1.058	62		Anderson-Darling test
263	290	212		F (DFn, DFd)	0.5857 (2, 62)			MTEP vs. CHPG	257.3	243	14.29	12.73	18	25	1.588	62		A2*	0.2501	0.2555	0.778
207	192	260		P value	0.5598													P value	0.7121	0.6847	0.0374
221	198	242		P value summary	ns													Passed normality test (alpha=0.05)?	Yes	Yes	No
266	231	199		Are SDs significantly different (P < 0.05)?	No							DMSO	MTEP	CHPG				P value summary	ns	ns	*
238	281	206									Number of values	22	18	25
281	293	212		Bartlett's test														Shapiro-Wilk test
320	233	217		Bartlett's statistic (corrected)	2.245						Minimum	188	192	174				W	0.9794	0.9592	0.9085
230	331	276		P value	0.3254						Maximum	320	342	362				P value	0.9069	0.586	0.0283
281	342	210		P value summary	ns						Range	132	150	188				Passed normality test (alpha=0.05)?	Yes	Yes	No
284	255	208		Are SDs significantly different (P < 0.05)?	No													P value summary	ns	ns	*
278	286	249									Mean	252	257.3	243
206		260		ANOVA table	SS	DF	MS	F (DFn, DFd)	P value		Std. Deviation	33.24	43.61	45.46				Kolmogorov-Smirnov test
252		249		Treatment (between columns)	2271	2	1135	F (2, 62) = 0.6697	P=0.5155		Std. Error of Mean	7.087	10.28	9.091				KS distance	0.11	0.1005	0.1278
275		277		Residual (within columns)	105128	62	1696											P value	>0.1000	>0.1000	>0.1000
299		362		Total	107399	64												Passed normality test (alpha=0.05)?	Yes	Yes	Yes
		342																P value summary	ns	ns	ns
		314		Data summary
		224		Number of treatments (columns)	3													Number of values	22	18	25
				Number of values (total)	65

## Sheet: Fig_2H
Fig_2H
WT	grm5a-/-grm5b-/-		Mann Whitney test			Test for normal distribution	WT	grm5a-/-grm5b-/-			WT	grm5a-/-grm5b-/-
23.5252	24.5381		P value	0.0035		D'Agostino & Pearson test				Number of values	35	22
11.988	10.8782		Exact or approximate P value?	Exact		K2	6.15	1.813
21.9191	18.1052		P value summary	**		P value	0.0462	0.404		Minimum	11.99	9.063
19.9142	27.4499		Significantly different (P < 0.05)?	Yes		Passed normality test (alpha=0.05)?	No	Yes		Maximum	35.3	27.45
20.2621	14.6497		One- or two-tailed P value?	Two-tailed		P value summary	*	ns		Range	23.31	18.39
18.3681	21.3082		Sum of ranks in column A,B	1191 , 462
17.8114	21.3569		Mann-Whitney U	209		Anderson-Darling test				Mean	21.11	16.34
33.5755	19.2639					A2*	0.5293	0.4103		Std. Deviation	5.149	5.376
18.5849	12.4123		Difference between medians			P value	0.1645	0.3146		Std. Error of Mean	0.8704	1.146
23.0193	20.0111		Median of column A	20.26, n=35		Passed normality test (alpha=0.05)?	Yes	Yes
25.6179	24.3734		Median of column B	15.09, n=22		P value summary	ns	ns
29.2856	20.5329		Difference: Actual	-5.171
15.6222	14.5811		Difference: Hodges-Lehmann	-4.746		Shapiro-Wilk test
14.2521	9.06315					W	0.9502	0.9449
20.9909	10.9235					P value	0.1153	0.2491
18.5249	15.1919					Passed normality test (alpha=0.05)?	Yes	Yes
27.1607	10.2297					P value summary	ns	ns
16.6492	9.2219
13.8075	15.7363					Kolmogorov-Smirnov test
14.4355	13.2017					KS distance	0.1075	0.1354
24.6277	14.9911					P value	>0.1000	>0.1000
25.7364	11.4014					Passed normality test (alpha=0.05)?	Yes	Yes
21.9763						P value summary	ns	ns
18.5105
20.2687						Number of values	35	22
18.7737
23.4954
35.3028
24.4761
19.7996
18.1363
17.7061
18.7349
22.8338
23.0549

## Sheet: Fig_2I
Fig_2I
WT	grm5a-/-grm5b-/-		Unpaired t test			Test for normal distribution	WT	grm5a-/-grm5b-/-			WT	grm5a-/-grm5b-/-
24.9156	25.0516		P value	0.0001		D'Agostino & Pearson test				Number of values	18	12
25.0796	16.8198		P value summary	***		K2	5.99	0.1538
45.0686	12.4537		Significantly different (P < 0.05)?	Yes		P value	0.05	0.926		Minimum	21.3	12.45
21.3029	22.4789		One- or two-tailed P value?	Two-tailed		Passed normality test (alpha=0.05)?	Yes	Yes		Maximum	45.07	25.05
22.2368	18.4057		t, df	t=4.491, df=28		P value summary	ns	ns		Range	23.77	12.6
33.0053	17.745
32.8389	19.2293		How big is the difference?			Anderson-Darling test				Mean	28.8	19.47
27.1805	15.3289		Mean of column A	28.8		A2*	0.6948	0.1209		Std. Deviation	6.519	3.665
36.2547	20.8717		Mean of column B	19.47		P value	0.0575	0.9826		Std. Error of Mean	1.536	1.058
21.5133	24.4968		Difference between means (B - A) ± SEM	-9.330 ± 2.077		Passed normality test (alpha=0.05)?	Yes	Yes
27.0927	19.581		95% confidence interval	-13.59 to -5.075		P value summary	ns	ns
29.2335	21.1189		R squared (eta squared)	0.4187
26.1266						Shapiro-Wilk test
28.0193			F test to compare variances			W	0.8922	0.9824
24.5182			F, DFn, Dfd	3.164, 17, 11		P value	0.0421	0.9915
24.2606			P value	0.057		Passed normality test (alpha=0.05)?	No	Yes
40.3824			P value summary	ns		P value summary	*	ns
29.2861			Significantly different (P < 0.05)?	No
						Kolmogorov-Smirnov test
			Data analyzed			KS distance	0.1922	0.08179
			Sample size, column A	18		P value	0.0775	>0.1000
			Sample size, column B	12		Passed normality test (alpha=0.05)?	Yes	Yes
						P value summary	ns	ns
						Number of values	18	12

## Sheet: Fig_2J
Fig_2J
WT	grm5a-/- grm5b-/-		Unpaired t test			Test for normal distribution	WT	grm5a-/- grm5b-/-			WT	grm5a-/- grm5b-/-
30.6008	20.857		P value	<0.0001		D'Agostino & Pearson test				Number of values	10	14
27.0132	28.3596		P value summary	****		K2	4.422	0.9175
29.898	18.7786		Significantly different (P < 0.05)?	Yes		P value	0.1096	0.6321		Minimum	27.01	13.22
29.7843	22.4387		One- or two-tailed P value?	Two-tailed		Passed normality test (alpha=0.05)?	Yes	Yes		Maximum	41.78	28.36
27.0357	26.7179		t, df	t=4.856, df=22		P value summary	ns	ns		Range	14.77	15.14
41.7844	24.2121
32.6883	19.0867		How big is the difference?			Anderson-Darling test				Mean	31.79	22.68
32.1811	22.1322		Mean of column A	31.79		A2*	0.5918	0.324		Std. Deviation	4.723	4.402
37.9388	18.2007		Mean of column B	22.68		P value	0.0901	0.4853		Std. Error of Mean	1.493	1.176
29.0234	13.2245		Difference between means (B - A) ± SEM	-9.120 ± 1.878		Passed normality test (alpha=0.05)?	Yes	Yes
	22.1464		95% confidence interval	-13.01 to -5.225		P value summary	ns	ns
	26.3713		R squared (eta squared)	0.5173
	27.3479					Shapiro-Wilk test
	27.5801		F test to compare variances			W	0.8639	0.9395
			F, DFn, Dfd	1.151, 9, 13		P value	0.0849	0.412
			P value	0.7928		Passed normality test (alpha=0.05)?	Yes	Yes
			P value summary	ns		P value summary	ns	ns
			Significantly different (P < 0.05)?	No
						Kolmogorov-Smirnov test
			Data analyzed			KS distance	0.225	0.1566
			Sample size, column A	10		P value	>0.1000	>0.1000
			Sample size, column B	14		Passed normality test (alpha=0.05)?	Yes	Yes
						P value summary	ns	ns
						Number of values	10	14

## Sheet: Fig_2K
Fig_2K
3 dpf	4 dpf	7 dpf		Table Analyzed	WT_3_4_7_dpf		Number of families	1								Test for normal distribution	3 dpf	4 dpf	7 dpf			3 dpf	4 dpf	7 dpf
23.5252	24.9156	30.6008					Number of comparisons per family	3								D'Agostino & Pearson test					Number of values	35	18	10
11.988	25.0796	27.0132		Kruskal-Wallis test			Alpha	0.05								K2	6.15	5.99	4.422
21.9191	45.0686	29.898		P value	<0.0001											P value	0.0462	0.05	0.1096		Minimum	11.99	21.3	27.01
19.9142	21.3029	29.7843		Exact or approximate P value?	Approximate		Dunn's multiple comparisons test	Mean rank diff.	Significant?	Summary	Adjusted P Value					Passed normality test (alpha=0.05)?	No	Yes	Yes		Maximum	35.3	45.07	41.78
20.2621	22.2368	27.0357		P value summary	****		3 dpf vs. 4 dpf	-21.13	Yes	***	0.0002	A-B				P value summary	*	ns	ns		Range	23.31	23.77	14.77
18.3681	33.0053	41.7844		Do the medians vary signif. (P < 0.05)?	Yes		3 dpf vs. 7 dpf	-29.64	Yes	****	<0.0001	A-C
17.8114	32.8389	32.6883		Number of groups	3		4 dpf vs. 7 dpf	-8.511	No	ns	0.7173	B-C				Anderson-Darling test					Mean	21.11	28.8	31.79
33.5755	27.1805	32.1811		Kruskal-Wallis statistic	28.43											A2*	0.5293	0.6948	0.5918		Std. Deviation	5.149	6.519	4.723
18.5849	36.2547	37.9388					Test details	Mean rank 1	Mean rank 2	Mean rank diff.	n1	n2	Z			P value	0.1645	0.0575	0.0901		Std. Error of Mean	0.8704	1.536	1.493
23.0193	21.5133	29.0234		Data summary			3 dpf vs. 4 dpf	21.26	42.39	-21.13	35	18	3.975			Passed normality test (alpha=0.05)?	Yes	Yes	Yes
25.6179	27.0927			Number of treatments (columns)	3		3 dpf vs. 7 dpf	21.26	50.9	-29.64	35	10	4.51			P value summary	ns	ns	ns
29.2856	29.2335			Number of values (total)	63		4 dpf vs. 7 dpf	42.39	50.9	-8.511	18	10	1.177
15.6222	26.1266															Shapiro-Wilk test
14.2521	28.0193															W	0.9502	0.8922	0.8639
20.9909	24.5182															P value	0.1153	0.0421	0.0849
18.5249	24.2606															Passed normality test (alpha=0.05)?	Yes	No	Yes
27.1607	40.3824															P value summary	ns	*	ns
16.6492	29.2861
13.8075																Kolmogorov-Smirnov test
14.4355																KS distance	0.1075	0.1922	0.225
24.6277																P value	>0.1000	0.0775	>0.1000
25.7364																Passed normality test (alpha=0.05)?	Yes	Yes	Yes
21.9763																P value summary	ns	ns	ns
18.5105
20.2687																Number of values	35	18	10
18.7737
23.4954
35.3028
24.4761
19.7996
18.1363
17.7061
18.7349
22.8338
23.0549

## Sheet: Fig_2L
Fig_2L
WT	grm5a-/- grm5b-/-		Unpaired t test			Test for normal distribution	WT	grm5a-/- grm5b-/-			WT	grm5a-/- grm5b-/-
16	14		P value	0.4964		D'Agostino & Pearson test				Number of values	35	22
28	20		P value summary	ns		K2	1.731	2.064
16	19		Significantly different (P < 0.05)?	No		P value	0.4209	0.3563		Minimum	7	5
12	15		One- or two-tailed P value?	Two-tailed		Passed normality test (alpha=0.05)?	Yes	Yes		Maximum	28	22
17	22		t, df	t=0.6847, df=55		P value summary	ns	ns		Range	21	17
16	19
18	16		How big is the difference?			Anderson-Darling test				Mean	16.2	15.36
8	12		Mean of column A	16.2		A2*	0.5796	0.5462		Std. Deviation	4.801	3.935
23	20		Mean of column B	15.36		P value	0.1218	0.1417		Std. Error of Mean	0.8115	0.8388
10	12		Difference between means (B - A) ± SEM	-0.8364 ± 1.222		Passed normality test (alpha=0.05)?	Yes	Yes
7	5		95% confidence interval	-3.284 to 1.612		P value summary	ns	ns
11	15		R squared (eta squared)	0.008451
23	17					Shapiro-Wilk test
19	13		F test to compare variances			W	0.9641	0.9318
12	19		F, DFn, Dfd	1.489, 34, 21		P value	0.3017	0.1339
15	15		P value	0.3396		Passed normality test (alpha=0.05)?	Yes	Yes
15	12		P value summary	ns		P value summary	ns	ns
16	20		Significantly different (P < 0.05)?	No
26	12					Kolmogorov-Smirnov test
17	12		Data analyzed			KS distance	0.1767	0.1508
10	15		Sample size, column A	35		P value	0.0073	>0.1000
15	14		Sample size, column B	22		Passed normality test (alpha=0.05)?	No	Yes
20						P value summary	**	ns
16
17						Number of values	35	22
21
14
13
14
17
24
16
17
11
17

[truncated: 64 more sheets: Fig_2M, Fig_2N, Fig_2O, Fig_3E, Fig_3F, Fig_3G, Fig_3H, Fig_3I, Fig_4C, Fig_4D, Fig_4E, Fig_4F, Fig_5E, Fig_5F, Fig_5G, Fig_5H, Fig_6C, Fig_6D, Ext_data_Fig_1C, Ext_data_Fig_1D …]
